# Supplementary material for: Early predictive factors of progression from severe type to critical ill type in patients with Coronavirus Disease 2019: A retrospective cohort study
Source: PLoS One. 2020 Dec 2;15(12):e0243195. doi: 10.1371/journal.pone.0243195 (PMC7710080; doi:10.1371/journal.pone.0243195)
Supplement: S1 Dataset — (XLSX) [file pone.0243195.s003.xlsx]

## Sheet: COVID-19数据库全体患者
Critical cases during hospital stay	Critical cases at admission	Progression to critical cases	Baseline characteristics	Demographics	Age	Male gender	Symptoms since onset	Fever	Peak body temperature, °C	Cough	Dyspnea	Expectoration	Myalgia	Headache	Nausea	Palpitation	Night sweats	Sore throat	Vomiting	Chest pain	Hemoptysis	Comorbidities	Hypertension	Diabetes	Coronary artery disease	Pulmonary diseases	Chronic kidney diseases	Smoking history	From onset to admission, days	From diagnosis to admission, days	Treatments before admission	Antiviral drugs	Arbidol	Oseltamivir	Antibiotics	Fluoroquinolones	β-lactams	Macrolides	Nonsteroidal anti-inflammatory drugs	Glucocorticoids	Gamma globulin	Variables at admission	Vital signs	Heart rate, bpm	Systolic BP, mmHg	Diastolic BP, mmHg	Respiratory rate, bpm	Pulse oxygen saturation	Pulse oxygen saturation <93%
0	0	0			56	1		1	39	1	1	1	1	1	1	0	0	0	0	1	1		0	0	0	0	0	1	14	8		1	0	1	1	1	0	0	0	0	0			110	120	80		89	1
0	0	0			65	0		1	38	1	1	1	0	0	1	0	1	1	1	0	1		0	0	0	0	0	0	15	13		1	0	1	1	0	1	0	1	0	0							83	1
0	0	0			69	1		1	38.9	1	1	1	0	0	0	1	0	0	0	0	0		0	0	1	0	0	1	12	8		1	1	0	0	0	0	0	1	0	0			113	145	80		93	0
0	0	0			74	0		0		0	1	0	0	1	1	0	0	0	1	1	0		1	0	0	0	0	0	10	6		0	0	0	0	0	0	0	0	0	1			94	161	81		97	0
0	0	0			63	1		1	39	1	1	1	1	0	0	0	1	0	0	0	0		1	1	1	0	0	1	13	4		1	1	0	1	0	0	1	0	0	0			113	141	86		90	1
0	0	0			85	0		1	37.5	1	1	1	0	0	1	1	0	1	1	1	1		1	0	1	1	1	0	13	3		0	0	0	0	0	0	0	0	0	0			65	164	102		97	0
0	0	0			57	0		1	37.7	0	0	0	0	1	0	0	0	0	0	0	0		0	0	0	0	0	0	8	7		1	0	0	1	0	1	0	0	0	0			79				96	0
0	0	0			70	1		1	38	1	1	1	0	1	0	0	0	0	1	0	0		0	0	0	1	0	1	15	11		1	1	0	1	1	0	0	0	0	0			90	107	62	22	96	0
0	0	0			56	1		1	40.3	1	1	0	1	1	1	1	0	1	1	1	0		0	0	0	0	0	1	13	7		1	0	1	0	0	0	0	0	0	0			105	159	87		93	0
0	0	0			84	1		1	37.5	0	1	0	0	0	0	0	0	0	0	0	0		0	0	0	0	0	0	9	1		1	0	1	1	1	0	0	0	1	0			116	149	92	22	95	0
0	0	0			42	1		1		1	1	1	1	1	1	1	1	1	1	1	1		1	0	0	0	0	0	10	4		1	0	1	1	0	1	0	0	0	0			103	125	70	20	88	1
0	0	0			83	0		1	38.2	1	0	0	0	0	0	0	0	0	0	0	0		1	0	1	0	0	0	7	6		0	0	0	0	0	0	0	0	0	0			76	191	91		98	0
0	0	0			58	0		1	38	1	0	1	0	0	0	1	0	0	0	0	0		0	0	0	0	0	0	14	13		1	1	0	1	1	0	0	1	0	0			81	120	83	25	95	0
0	0	0			63	0		1	37.5	1	0	1	0	0	0	0	0	0	0	0	0		0	0	0	0	0	0	4	3		1	0	0	1	0	1	0	0	0	0			79	110	80	20	99	0
0	0	0			66	1		1	38.2	1	1	1	1	1	0	0	0	0	0	0	0		1	1	1	1	0	1	15	15		1	0	1	1	1	0	0	0	1	0			81	131	94	81	99	0
0	0	0			69	1		1	38.9	1	1	0	0	0	0	0	0	1	0	0	0		0	0	0	1	0	1	11	4		1	0	1	1	1	0	0	1	0	0			87	129	76		94	0
0	0	0			61	0		1	39.5	1	0	0	0	0	0	0	0	0	0	0	0		0	0	0	1	0		14	7		1	1	0	1	1	0	0	0	1	1			96				99	0
0	0	0			68	0		1	39	1	1	1	1	1	0	1	1	1	0	1	0		1	0	1	0	0	0	22	22		1	0	1	0	0	0	0	0	0	0			82	152	92		94	0
0	0	0			66	0		1	38.3	1	1	0	1	0	0	0	0	0	0	1	0		1	0	0	0	0	0	13	5		1	1	0	1	0	1	0	0	0	0			89	110	88	30	86	1
0	0	0			44	1		1	39.5	0	1	0	0	0	0	0	0	0	0	0	0		0	0	0	0	0	0	9	8		1	1	0	1	1	0	0	0	0	0			100	102	75	29	94	0
0	0	0			71	1		1	38.2	1	1	1	0	0	1	0	0	1	1	0	0		1	1	1	0	0	1	15	9		1	0	1	1	0	1	0	0	0	1							93	0
0	0	0			57	1		1	38.5	1	0	0	1	1	0	0	0	0	0	0	0		0	0	0	0	0	0	18	15		1	0	0	1	0	1	0	0	0	0			81	148	91	21	96	0
0	0	0			73	0		1	37.5	0	1	0	0	0	1	1	0	0	0	0	0		1	0	1	0	0	0	11	5		1	0	1	1	1	0	0	1	0	0			81			22	96	0
0	0	0			67	0		0		0	0	0	1	1	1	1	1	1	0	0	0		1	0	0	1	0	0	10	3		1	0	1	1	1	0	0	0	1	0			67	172	102	20	97	0
0	0	0			34	0		1	39	1	0	1	0	0	0	0	0	0	0	0	0		0	0	0	0	0	0	17	17		1	0	1	1	1	0	0	0	0	0			76	109	72	22	99	0
0	0	0			61	0		1	39.8	1	1	1	0	1	1	0	0	0	0	0	0		0	0	0	0	0	0	15	15		1	1	0	1	1	0	0	1	0	0							93	0
0	0	0			70	1		1	38.7	1	1	1	0	0	0	0	0	0	0	0	0		0	0	0	0	1	0	10	10		1	1	0	1	1	0	0	0	0	0			124	113	99	20	98	0
0	0	0			26	1		1	38.7	1	1	0	1	1	0	0	0	1	0	0	0		0	0	0	0	0	0	15	14		1	0	1	0	0	0	0	0	0	0			136	168	94	17	90	1
0	0	0			80	0		1	37.6	1	0	1	1	0	0	0	0	0	0	0	0		1	1	1	0	0	0	12	4		1	0	1	1	1	0	0	0	0	0			86	116	89	20	95	0
0	0	0			59	1		1	38.5	0	0	0	0	1	0	0	0	0	0	1	0		1	0	0	0	0	0	10	4		1	1	0	1	0	1	0	1	0	0			104	143	89		97	0
0	0	0			69	0		1	38	0	1	0	1	0	0	0	1	0	0	0	0		1	1	0	0	0	0	12	6		1	0	1	1	0	1	0	0	1	1			93	141	81	22	98	0
0	0	0			88	0		0		1	1	0	0	0	0	0	0	1	0	1	1		0	0	0	0	0	0	18			0	0	0	1	1	0	0	0	0	0			77	138	60		94	0
0	0	0			36	1		1	39	0	0	0	1	0	0	0	0	0	0	0	0		0	0	0	0	0	0	14	3		1	0	1	1	1	0	0	0	0	0			82	130	82	20	97	0
0	0	0			54	0		1	38.9	1	1	1	0	0	1	1	0	1	1	0	1		0	0	0	0	0	0	15	5		1	0	1	1	1	0	0	1	1	0			106	117	72	26	94	0
0	0	0			57	0		1	38	0	0	0	1	0	1	1	0	0	0	0	0		1	0	1	0	0	0	7	7		0	0	0	1	0	1	0	0	0	0			77	142	102	20	94	0
0	0	0			54	0		1	39.3	1	1	1	1	1	1	1	1	1	1	1	1		1	1	0	0	0	0	11	11		1	0	1	0	0	0	0	1	0	0			90	99	70	20	96	0
0	0	0			44	1		1	39.3	1	1	1	1	0	0	0	0	1	0	1	1		0	1	0	0	0	1	14	4		1	0	1	1	1	0	0	0	0	0			99	105		72	96	0
0	0	0			24	1		1	38.5	1	0	1	1	0	0	0	0	0	0	0	0		0	0	0	0	0	0	10	5		1	0	1	0	0	0	0	1	0	0			108	127	72	20	91	1
0	0	0			81	0		0		0	1	0	1	0	1	0	0	0	1	0	0		0	0	0	0	0	0	16	16		1	1	0	0	0	0	0	0	0	0			79	140	73	25	97	0
0	0	0			55	1		1	39.3	1	0	0	1	0	0	0	0	0	0	0	0		1	0	0	0	0	1	8	8		1	0	1	1	1	0	0	0	0	0			87	100	74	22	99	0
0	0	0			68	1		1	38.5	1	0	1	0	0	0	0	0	0	0	1	0		1	1	1	0	0	0	18	16		0	0	0	1	0	0	1	0	1	0			112	125	84	20	95	0
0	0	0			44	1		1	39.8	1	1	1	0	0	1	0	0	0	1	1	1		0	0	0	0	0	1	13	13		0	0	0	0	0	0	0	0	0	0			82	129	80	24	84	1
0	0	0			66	1		1	38.1	1	1	1	1	0	0	0	0	0	0	0	0		1	0	0	0	0	1	46	6		1	0	1	1	1	0	0	0	0	0
0	0	0			71	0		0		1	0	0	1	1	0	1	1	0	0	1	0		0	1	0	0	0	0	16	12		1	0	0	1	0	0	0	0	0	0			108	151	86	23	95	0
0	0	0			45	1		1	38.5	1	1	1	1	1	0	1	1	0	0	0	0		1	0	0	0	0	1	10	7		1	0	1	0	0	0	0	0	0	0			109	102	55	24	85	1
0	0	0			70	0		1	39.7	1	1	0	0	0	0	0	0	0	0	0	0		0	0	0	0	0	0	11	11		1	1	0	1	1	0	0	0	1	0			78	168	93	25	92	1
0	0	0			68	0		1	38.6	0	0	0	0	0	0	0	0	0	0	0	0		0	0	1	0	1	0	24	21		0	0	0	1	1	0	0	0	0	0			75	142	88	20	99	0
0	0	0			64	1		1	38.5	1	0	1	0	0	0	0	0	0	0	0	0		1	0	1	1	0	0	18	11		1	0	1	1	1	0	0	0	0	0			92	120	77	24	88	1
0	0	0			66	1		0		1	0	0	0	0	0	0	0	0	0	0	0		0	0	0	0	0		15	8		1	1	0	0	0	0	0	0	0	0			111	119	83	30	70	1
1	0	1			51	1		1	38.7	1	0	0	1	0	0	1	0	0	0	0	0		0	1	0	0	0		15			0	0	0	0	0	0	0	1	0	0			115	125	100	30	91	1
0	0	0			79	1		1	37.8	1	0	0	0	0	0	0	0	0	0	0	0		0	0	0	1	0	1	21	16		1	0	0	1	1	0	0	0	0	0			71	124	94	22	98	0
0	0	0			67	1		1	39.6	0	1	0	0	0	1	0	0	1	1	0	0		0	0	0	0	0	0	14			0	0	0	0	0	0	0	0	0	0			103	99	78	22	85	1
0	0	0			66	0		1	37	1	1	0	0	0	0	0	1	0	0	0	0		1	1	1	0	0	0	7	2		0	0	0	0	0	0	0	0	0	0			111	141	88	20	99	0
1	0	1			60	1		1	38	1	1	1	0	0	0	0	0	0	0	0	0		0	1	0	0	0	0	9	12		0	0	0	0	0	0	0	0	0				141			20	87	1
0	0	0			52	1		1	39.5	1	1	1	0	0	0	0	0	0	0	0	0		0	0	1	0	0	1	19			0	0	0	0	0	0	0	0	0	0			104	109	74	24	100	0
0	0	0			57	0		1	38.8	1	1	1	1	1	1	0	0	0	0	0	0		0	0	0	0	0	0	16	4		1	0	0	1	1	0	0	0	0	0			97	97	62	22	80	1
0	0	0			88	1		1	38.3	1	0		1	0	0	0	0	0	0	0	0		1	0	0	0	0	0	12	12		1	1	0	1	0	1	0	0	0	0			66	177	66	20	99	0
0	0	0			69	1		1	38.8	1	1	1	1	1	1	1	1	0	0	1	0		1	0	0	0	0	0	11	10		1	1	0	1	1	0	0	1	0				90	134	68	22	95	0
0	0	0			68	0		0		1	0	1	0	0	0	0	0	0	0	0	0		1	0	0	0	0	0	15	15		0	0	0	1	0	0	1	0	0	0			108	161	93	26	98	0
0	0	0			61	1		1	39	1	1	1	1	0	0	0	0	0	0	0	0		1	1	0	0	0	0	19	11		1	1	0	1	1	0	0	0	0	0			122	144	103		93	0
0	0	0			78	0		1	39.5	1	1	1	1	1	1	1	1	1	1	0	0		1	0	0	0	0	0	15	5		0	0	0	0	0	0	0	0	0	0			76	116	66	20	93	0
1	0	1			69	0		1	39	1	0	1	1	0	0	0	0	0	0	0	0		1	0	0	0	0	0	10			0	0	0	0	0	0	0	0	0	0							99	0
0	0	0			44	1		1	39.8	1	0	1	0	0	0	0	0	0	0	0	0		0	0	0	0	0	0	11	11		1	0	1	0	0	0	0	0	0	0			87	114	87	16	97	0
0	0	0			69	0		1	38.6	1	0	1	0	1	0	0	0	0	0	0	0		0	1	0	0	0	0	16	7		0	0	0	0	0	0	0	0	0	0			102	134	71	24	90	1
0	0	0			58	0		1	38.1	1	1	1	1	0	0			0	0	0	0		1	0	0	0	1		11	4		1	1	0	0	0	0	0	0	0	0			105	161	93	24	97	0
0	0	0			78	0		0		0	1	0	1	0	0	0	0	0	0	0	0		1	1	1	1	0		24	17		0	0	0	1	0	1	0	0	0	0			86	163	99	22	97	0
0	0	0			40	1		1	38.3	1	0	1	0	1	0	0	0	0	0	0	0		0	0	0	0	0	1	12	11		1	1	0	1	1	0	0	1	0	0			109	126	89	22	97	0
0	0	0			68	0		1	37	1	1	1	1	1	0	1	1	1	0	0	1		0	0	1	0	0	0	16	7		0	0	0	1	1	0	0	0	0	1			102	146	73	20	98	0
0	0	0			25	0		0		1	1	1	1	1	1	1	1	0	1	0	0		0	0	0	0	0	0	14	4		1	1	0	1	1	0	0	0	0	0			74	119	81	35	93	0
0	0	0			66	1		1	38.2	1	1	1	1	0	1	0	1	0	0	1	1		0	1	0	0	0	1	8	1		1	0	1	0	0	0	0	0	0	0			86	136	89	15	96	0
1	0	1			71	0		1	39.1	1	1	1	1	0	1	1	1	1	0	0	0		1	0	0	0	0	0	13	10		1	0	0	1	1	0	0	0	0	0			95	142	78	30	86	1
0	0	0			50	0		1	38.3	0	0	0	0	0	0	0	0	1	0	0	0		0	0	0	0	0	0	19	1		0	0	0	1	1	0	0	0	0	0			82				98	0
0	0	0			72	1		1	38	1	1	1	1	1	1	1	1	0	1	0	0		1	1	0	0	0	0	16	13		1	0	1	1	1	0	0	1	0	0			109	140	83	22	98	0
0	0	0			72	0		1	38	1	1	1	1	0	1	1	0	0	1	0	0		1	0	0	0	0	1	18	10		1	1	0	1	1	0	0	0	0	0			93	117	72	20	90	1
0	0	0			27	1		1	41	1	0	0	1	0	1	0	0	1	0	0	0		0	0	0	1	0	0	17	14		1	1	0	1	1	0	0	0	0	0			84	138	80	24	95	0
0	0	0			64	0		1	39	1	1	0	1	0	1	0	0	0	1	0	0		1	0	0	0	0	0	19	10		1	0	1	1	0	1	0	0	1	0			83	132	109	20	97	0
0	0	0			73	1		1	38	1	1	1	1	0	0	0	1	1	0	0	0		1	0	0	0	0	0	20	8		1	1	0	1	1	0	0	0	0	0			93				97	0
0	0	0			73	0		1	38.5	1	1	1	0	0	0	0	0	1	0	0	0		1	0	0	0	0	0	28	25		1	0	1	1	1	0	0	0	0	0			117	158	89	30	92	1
0	0	0			50	1		1	38.9	1	1	1	0	0	0	0	0	0	0	0	0		0	0	0	0	0	0	18	7		0	0	0	0	0	0	0	0	0	0			101	115	82	23	96	0
0	0	0			73	1		1	37.8	1	1	1	0	1	0	0	0	0	0	0	0		1	0	0	0	0	0	15	4		0	0	0	0	0	0	0	0	0	0			93	176	110		87	1
0	0	0			74	0		0		1	1	0	0	0	0	0	0	0	0	0	0		0	0	0	0	0	0	11	4		1	1	0	1	1	0	0	0	0	0			105	148	84		94	0
0	0	0			80	1		1		0	0	0	0	0	1	0	0	0	0	0	0		1	1	0	0	0	0	6	6		1	1	0	1	1	0	0	0	0	0			112	170		18	96	0
0	0	0			38	0		1	38.2	1	1	1	1	0	1	1	1	1	0	1	0		0	0	0	0	0	0	6	1		1	0	1	1	1	0	0	0	0	0			78	123	91	22	97	0
0	0	0			50	0		0		0	1	0	0	0	0	1	1	0	0	0	0		1	0	0	1	0	0	16	7		0	0	0	0	0	0	0	0	0	0			120	130	94	20	95	0
0	0	0			76	1		1	38.4	1	0	1	0	0	0	0	0	0	0	0	0		0	0	1	0	0	0	28	9		1	1	0	1	1	0	0	0	0	0			74	120	80	12	98	0
0	0	0			66	0		1	39	1	1	0	0	0	1	0	0	0	0	0	0		1	1	0	0	0	0	24	23		0	0	0	1	1	0	0	0	0	0			115	139	62	28	86	1
0	0	0			37	0		1	40	1	1	0	1	1	0	0	0	1	0	1	0		1	0	0	0	1	0	8	8		1	1	0	1	0	1	0	0	0	1			103	149	97		99	0
0	0	0			55	1		1	38.5	1	1	0	1	0	0	0	1	0	0	0	0		0	0	0	0	0	0	23	11		1	0	1	1	1	0	0	0	0	0			130	134	60	20	96	0
0	0	0			59	0		1	39.5	1	0	0	0	0	1	0	0	0	1	1	0		0	0	0	1	0	0	22	19		1	0	0	1	1	0	0	0	1				77				97	0
0	0	0			54	1		1	38	1	1	1	1	1	0	1	1	0	0	0	0		0	0	0	0	0	0	10	6		1	1	0	0	0	0	0	0	0	0			112	125	80	18	95	0
0	0	0			77	1		1	37.7	1	0	1	0	0	0	1	0	0	0	0	0		1	1	0	0	0	0	21	15		1	0	1	1	1	0	0	0	0	0			101	175		23	86	1
0	0	0			72	0		0		1	0	1	0	0	0	0	0	0	0	0	0		0	1	0	0	0		27	22		1	1	0	1	1	0	0	0	0	0			98	125	70	32	97	0
0	0	0			67	1		1	39.8	1	1	1	1	1	1	0	0	1	0	0	0		1	0	1	0	0	0	15	8		1	1	0	1	1	0	0	0	1	0			85	159	94	20	96	0
0	0	0			69	0		0		1	1	1	0	1	1	0	1	1	1	0	0		1	0	0	0	0	0	15	9		0	0	0	1	1	0	0	0	0	0			104	115	57	20	90	1
0	0	0			65	0		1	38	1	0	1	1	1	0	0	0	0	0	0	0		1	0	0	0	0	0	18	17		1	1	0	1	1	0	0	0	0	0			102	118	81		98	0
0	0	0			54	0		1	38	1	1	1	0	0	1	1	1	0	1	0	0		1	1	1	0	0	0	6	5		1	1	0	0	0	0	0	0	0	0			77	124	78	20	95	0
0	0	0			72	0		1	38	1	0	1	1	1	1	0	0	0	1	0	0		1	0	0	0	0	0	10	10		1	0	1	0	0	0	0	0	0	0			87	143	77		97	0
0	0	0			65	0		1	39	1	1	1	1	0	1	0	0	0	0	0	0		0	0	0	0	0	0	17	14		1	0	1	1	1	0	0	0	0	1			87	140	87	22	98	0
0	0	0			33	0		1	38.5	1	0	0	1	1	1	1	1	0	1	0	0		0	0	0	0	0	0	16	6		1	1	0	1	1	0	0	0	0	0			118	110	98		94	0
0	0	0			69	0		1	37.8	1	1	1	0	1	1	0	0	1	0	0	0		0	0	0	0	0	0	15	4		1	0	1	1	1	0	0	0	0	1			111	159	80	30	99	0
0	0	0			42	0		1	39.6	1	0	1	1	0	0	0	0	0	0	0	0		0	0	0	0	0	0	7	4		1	1	0	1	1	0	0	1	0	0			131	132	69	27	94	0
0	0	0			36	0		0		1	1	0		0	0	0	0	0	0	0	0		0	0	0	0	0	0	11	4		0	0	0	0	0	0	0	0	0	0			107	100	69	20	96	0
0	0	0			42	1		1	39.2	1	1	0	0	1	1	0	0	0	0	0	0		0	0	0	1	0	0	8	7		1	1	0	1	1	0	0	0	0	0			95	143	103	16	96	0
0	0	0			36	0		1	37.8	1	0	0	0	0	0	0	0	0	0	0	0		0	0	0	0	0	0	18	18		1	1	0	1	0	1	0	0	0	0			102	102	66	12	90	1
0	0	0			46	1		1	38.6	1	0	1	1	1	0	0	0	0	0	0	0		1	0	1	0	0	0	23	21		1	0	1	1	1	0	0	0	0	0			91	157	110	28	92	1
0	0	0			50	0		1	38.3	0	0	0	0	0	0	0	0	0	0	0	0		0	0	0	0	0	0	19	1		0	0	0	1	1	0	0	0	0	0			82				98	0
0	0	0			42	1		1	38.6	1	1	1	1	0	0	0	1	0	0	0	0		0	0	0	0	0	0	13	8		1	0	1	1	1	0	0	0	0	0			128	148	94	20	98	0
1	0	1			51	1		1	39.5	1	1	1	1	0	0	0	0	1	0	0	1		0	1	0	0	0	0	8	4		1	0	1	1	1	0	0	0	0	0			77	120	100		85	1
1	0	1			68	1		1	39.4	1	1	1	0	0	0	0	0	0	0	0	0		0	0	1	0	0	1	12	2		1	0	1	1	1	0	0	0	1	0			117	150	98		74	1
1	0	1			50	1		0		1	1	1	1	1	1	1	1	0	1	0	0		0	1	0	0	0	1	4	3		0	0	0	0	0	0	0	0	0	0			108	109	84	26	87	1
1	0	1			78	1		1	38.5	1	1	1	0	0	0	0	0	0	0	0	0		1	0	1	0	1	0	7	7		1	0	1	1	1	0	0	0	0	0			103	110	65		97	0
1	0	1			83	0		1	37.4	1	1	0	0	1	0	0	0	1	0	1	1		1	1	0	1	0	0	9	9		1	0	1	1	1	0	0	1	0	0			73	100	55	24	95	0
1	0	1			70	1		1	39.4	1	1	1	1	0	0	0	0	0	0	0	0		0	0	0	0	0	0	23			1	1	0	1	0	1	0	0	0	0			74	84	39		86	1
1	0	1			64	1		1	39	1	1	1	0	0	0	0	0	0	0	0	0		0	0	0	0	0	1	44	44		1	0	0	1	1	0	0	0	0	0			97	165	55	20	100	0
1	0	1			88	0		1		1	1	1	1	1	1	1	1	1	1	1	1		0	0	0	0	0	0	31	31		0	0	0	0	0	0	0	0	0	0			85	161	111	25	92	1
1	0	1			24	0		1	38.2	1	0	1	1	0	1	0	0	0	1	0	0		0	0	0	0	0	0	31	31		0	0	0	1	0	1	0	0	0	0			120	137	103	23	96	0
1	0	1			77	1		0		1	1	1	0	1	0	1	0	0	0	0	0		1	0	0	1	0	1	56	30		1	0	1	0	0	0	0	0	0	0			120	124	84	32	80	1
1	0	1			69	1		1	37.5	1	0	1	0	0	0	0	0	0	0	0	0		0	1	0	0	0	0	11	11		1	0	0	0	0	0	0	0	1	1			110	171	97	30	66	1
1	0	1			62	1		1	40	0	0	0	1	0	0	1	1	0	0	0	0		0	1	0	0	0	0	13	5		1	0	1	1	1	0	0	0	0	0			120	92	60	30	72	1
1	0	1			68	1		1	38.3	0	1	0	0	0	0	0	0	0	0	1	0		1	0	0	0	0	1	11	3		1	0	0	1	1	0	0	0	1	1			87	127	81	34	80	1
1	0	1			59	1		1	38.2	1	1	1	1	1	1	0	0	0	0	0	0		1	0	1	0	1		8	6		1	1	0	1	0	1	0	0	0	0			77	136	76	24	82	1
1	0	1			88	0		1	38.9	1	1	1	0	1	1	0	0	0	0	0	0		0	0	0	1	0	0	4	3		0	0	0	0	0	0	0	0	0	0			98				88	1
1	1	Not applicable			68	1		1	38.5	1	1	1	1	1	0	0	0	0	0	1	0		1	0	0	1	0	1	14	12		1	0	0	1	0	0	1	0	0	0			93	127	91	25	72	1
1	1	Not applicable			79	1		1	38	1	1	1	0	0	0	0	0	0	0	0	0		0	0	0	0	1	1	16	16		0	0	0	1	0	1	0	0	0	0			94	161	103	25	84	1
1	1	Not applicable			64	0		0		1	1	0	0	0	0	1	0	0	0	0	0		1	0	0	0	0	0	14	4		0	0	0	0	0	0	0	0	0	0			95	151	95		75	1
1	1	Not applicable			68	0		1	37.6	1	1	1	1	1	0	0	0	0	0	0	0		1	1	0	0	0	0	11			1			0	0	0	0	0	0	0			60	120	56	39	59	1
1	1	Not applicable			72	0		1	38.3	1	1	0	1	1	1	1	1	0	1	0	0		1	0	0	0	0	0	17	17		1	0	0	0	0	0	0	0	1	0			126	150	96	31	70	1
1	1	Not applicable			64	1		0		1	1	1	1	1	0	0	0	0	0	0	0		1	0	1	0	0	0	16	3		1	0	1	1	1	0	0	0	0	0			86	136	90	23	73	1
1	1	Not applicable			73	1		1	39.1	1	1	1	1	1	0	1	1	0	0	0	0		0	0	0	0	0	1	7	0		1	0	1	1	1	0	0	0	0	0			129	106	69	44	73	1
1	1	Not applicable			67	0		1	37.8	1	1	1	0	0	1	0	0	0	1	1	1		1	0	0	0	0	0	18	9		0	0	0	0	0	0	0	0	0	0			114	145	94		78	1
1	1	Not applicable			66	1		1	37.4	1	1	0	1	1	0	1	0	0	0	1	1		1	0	0	1	0	1	11	8		1	1	0	1	0	1	0	0	0	1			86	171	104	20	98	0
1	1	Not applicable			77	0		1	38.9	1	1	1	1	1	1	1	1	1	1	1	1		1	0	0	1	0	1	7	3		0	0	0	0	0	0	0	0	0	0			102	135	67	30	95	0
1	1	Not applicable			82	0		1	38.6	1	1	1	0	0	0	0	0	0	0	0	0		1	0	1	0	0	0	14	13		0	0	0	0	0	0	0	0	0	0			92	110	70	24	94	0
1	1	Not applicable			77	1		1	38.8	1	1	1	0	0	0	0	0	0	0	0	0		0	0	0	1	0	0	14	7		0	0	0	0	0	0	0	0	1	0			180	154	97	40	78	1
1	1	Not applicable			62	1		0		0	0	0	0	0	0	0	0	0	0	0	0		1	0	0	0	1		30	14		0	0	0	0	0	0	0	0	0	0			112	157	98	20	97	0
1	1	Not applicable			57	1		1	40	1	1	1	0	0	0	0	0	0	0	0	1		0	0	0	0	0	0	15	13		1	0	1	1	1	0	0	0	0	0			125	176	105	42	89	1
1	1	Not applicable			52	1		1	39	0	0	0	0	1	1	0	0	0	1	0	0		0	0	0	1	0	0	24	21		0	0	0	1	0	1	0	0	0	1			118	106	49	45	70	1
1	1	Not applicable			62	1		1		1	1	1	0	0	0	0	0	0	0	0	0		0	0	0	0	0	1	11	9		0	0	0	1	0	1	0	0	0	0			73	120	77	22	97	0
[truncated: 38 more columns]
